# Supplementary material for: New complementary python codes to locate Single Nucleotide Polymorphisms (SNPs) and Overlapping G-Quadruplex Sequences (G4s)
Source: MethodsX. 2022 Oct 6;9:101875. doi: 10.1016/j.mex.2022.101875 (PMC9563633; doi:10.1016/j.mex.2022.101875)
Supplement: Supplementary file 1 [file mmc1.zip]

Archive with 1 entries (1 files):
- G4_overlap.py
