# Supplementary material for: New complementary python codes to locate Single Nucleotide Polymorphisms (SNPs) and Overlapping G-Quadruplex Sequences (G4s)
Source: MethodsX. 2022 Oct 6;9:101875. doi: 10.1016/j.mex.2022.101875 (PMC9563633; doi:10.1016/j.mex.2022.101875)
Supplement: Supplementary file 1 [file mmc1.zip › G4_overlap.py]

import csv
import os
import re

#!/bin/py
def read_g(s):
    G_overlap=input("Enter file name that contains the G4 overlaps:")
    g=G_overlap+".txt"
    if os.path.exists(g):
        file_g=open(g,"r")
        cypg_reader = csv.reader(file_g, delimiter='\t')
        store=[]
        name=""
        
        
        for i,size in enumerate (cypg_reader):
           
            
            for n,e in enumerate (size):
            
                if ">" in e: # include a ">" in the seqnames for only the fist appearance of a gene in the G4 txt file
                    if len(store)!=0:
                        
                        name=name.strip()
                        get_best(name,store)
                    
                        store=[]
                        
                    
                    reg=re.compile("^.*[^>]")
                    
                    name=reg.match(e).group()
                    print(name,":")
                
                 
                if n ==1 and i!=0:
            
                    
                    store.append(int(e))
        
            if i==s: # enter the number of total lines in the G4 txt file subtracted by one => total lines-1
                name=name.strip()
                get_best(name,store)
        
def get_best(n,s):

    count=0
    distance=0
    store_dis=[]
    last_dis=[]
    stop=False

    cyp=n+".txt" 
   
    if os.path.exists(cyp):
    
        
        file_cyp=open(cyp,"r")
        li=file_cyp.readlines()
        for m,l in enumerate (li):
           for i,k in enumerate (l[0:50]):
               if ("ATG"  in l) and l.find("ATG")<=i:
                  
                   stop=True
                   
                   break
               else:
                   count=count+1
           if stop==True:
               break
        dis_dic={}
      
        for r in s:
        
            if r<count:
                distance=(count-r)*-1
                store_dis.append(distance)
                dis_dic[distance]=[]
                dis_dic[distance].append(r)
            else:
            
                distance=r-count
                store_dis.append(distance)
                dis_dic[distance]=[]
                dis_dic[distance].append(r)
        for t in d_cyp[n]:
        
            last_dis=[]
            for g in store_dis:
                
    
                if g<t:
                
                    if g<0 and t>0:
                        distance=t+abs(g)
                        last_dis.append(distance)
                        dis_dic[distance]=dis_dic[g]
                    elif g<0 and t<0:
                        distance=abs(g)-abs(t)
                        last_dis.append(distance)
                        dis_dic[distance]=dis_dic[g]
                    else:
                        distance=t-g
                        last_dis.append(distance)
                        dis_dic[distance]=dis_dic[g]
                    
                    
                else:
                
                    if t<0 and g>0:
                        distance=abs(t)+g
                        last_dis.append(distance)
                        dis_dic[distance]=dis_dic[g]
                    elif t<0 and g<0:
                        distance=abs(t)-abs(g)
                        last_dis.append(distance)
                        dis_dic[distance]=dis_dic[g]
                    else:
                        distance=g-t
                        last_dis.append(distance)
                        dis_dic[distance]=dis_dic[g]
                        
                
                    
                    
                      
                    
            best=min(last_dis)
            print("the G4 sequence that starts at",dis_dic[best]," has the closest distance of ",best," base pairs from the snp")
            file_cyp.close()
                
            
        
                   
d_cyp={}
user_input=input("Enter folder path that contains the results of the previous code and the G4 overlaps:")
os.chdir(user_input)
file_name=input("Enter the name of the text file containing the results:") #following the suggested format. Input should be without the extension (.txt) 
a=file_name+".txt"
size_line=eval(input("Enter the total lines in the G4 overlaps text file: "))
size_line=size_line-1
if os.path.exists(a):
    file1=open(a,"r")
    cyp_reader = csv.reader(file1, delimiter='\t')

    for dis in cyp_reader:
    
        x=re.search("^[a-zA-Z].*",dis[0])
        
    
        if x:
            
            d_cyp[dis[0]]=[]
        else:
           g= list(d_cyp.keys())[-1]
           for j in dis:
              
               d_cyp[g].append(int(j))
           
            
        
    
    file1.close()
    read_g(size_line)

    
    
    
    
